# Supplementary material for: 16S rRNA analysis of diversity of manure microbial community in dairy farm environment
Source: PLoS One. 2018 Jan 5;13(1):e0190126. doi: 10.1371/journal.pone.0190126 (PMC5755784; doi:10.1371/journal.pone.0190126)
Supplement: S1 Table — (XLSX) [file pone.0190126.s001.xlsx]

## Sheet: Liquid
Names	Level	BC11	BC13	BC14	BC15	BC16	BC17	BC18	BC19	BC32	BC4	BC5	BC6	BC7	BC8	Frq	Abd (avg)	Std d
Other Bacteria	Bacteria	0.301782	0.316219	0.325629	0.404151	0.342734	0.320872	0.280845	0.137612	0.301413	0.222001	0.267263	0.550064	0.19686	0.136918	14	0.293169	0.106352
Acinetobacter genus	genus	0.0145132	0.000526593	0.000239692	0.191986	0.0243786	0.00070236	0.116641	0.0303203	0.000283892	0.153041	0.183468	0.000230453	7.83228e-05	0.395341	14	0.0794107	0.116777
Psychrobacter genus	genus	0.0104128	5.26593e-05	1.0653e-05	0.0083908	0.00185893	2.74717e-05	0.00864183	0.00113938	7.19727e-05	0.109546	0.0158699	7.2428e-05	6.96203e-05	0.0579928	14	0.015297	0.0311297
Bacteria domain	domain	0.0022986	0.0792786	0.0551132	0.0065309	0.0270342	0.0516908	0.0204001	0.00468414	0.0373938	0.00376963	0.0130576	0.0544263	0.0195807	0.00308244	14	0.0270244	0.0246905
Flavobacteriaceae family	family	0.0177839	0.00197472	0.0143549	0.00946088	0.00541746	0.0038726	0.0174653	0.000949487	0.249157	0.0136589	0.0226218	0.0193909	0.00128798	0.0133333	14	0.0279092	0.0640878
Bacteroidetes phylum	phylum	0.00149063	0.00418641	0.0190262	0.018599	0.0383471	0.0486826	0.0282198	0.00208887	0.0248266	0.00668614	0.00685944	0.00757202	0.000870254	0.00143369	14	0.0149206	0.0152427
Pseudoxanthomonas genus	genus	1.2962e-05	0.00947867	0.0704162	0.0498267	0.00748885	0.00240378	0.00112325	0.00493733	3.99848e-06	0.00285919	0.0550587	0.000276543	0.000121836	0.000286738	14	0.0145925	0.0243012
Clostridia class	class	0.000108017	0.0120853	0.00752633	0.00169005	0.0125876	0.0205818	0.0196353	0.0240537	0.0450869	0.00314577	0.000657263	0.000612346	0.0477769	0.00121864	14	0.0140547	0.0159661
Corynebacterium genus	genus	0.113422	7.89889e-05	1.0653e-05	0.00484085	0.00408965	2.19774e-05	0.00771455	0.00145588	0.000151942	0.0214406	0.0057879	0.000605761	0.000844146	0.0340502	14	0.0138939	0.0302776
Saccharibacteria_genera_incertae_sedis genus	genus	0.0155156	0.0031069	0.0928673	0.00822944	0.00759507	0.0041583	0.0132973	0.000886188	0.0164737	0.00252852	0.0023542	0.019977	0.000696203	0.00394265	14	0.0136877	0.0236489
Gammaproteobacteria class	class	0.00502063	0.0375724	0.0470968	0.00719333	0.0150839	0.0156012	0.0038286	0.00120268	0.0213999	0.00195095	0.0077318	0.0139193	0.00154905	0.00114695	14	0.0128784	0.0141172
Clostridiales order	order	0.0108665	0.00258031	0.00041014	0.00199579	0.012269	0.0602437	0.0373922	0.00462084	0.00253504	0.00286139	0.00118307	0.00203457	0.0143418	0.0065233	14	0.0114184	0.0170324
Flavobacterium genus	genus	0.00138694	0.000131648	4.79384e-05	0.00917213	0.00366475	0.00559691	0.0116722	0.00107609	0.0188488	0.0222783	0.0394079	0.0130305	1.74051e-05	0.0212186	14	0.0105393	0.0115617
Luteimonas genus	genus	0.0186308	0.00531859	0.00153403	0.0171977	0.00435522	0.000760967	0.0200655	0.00113938	0.010652	0.00984073	0.0192718	0.023335	0.00120095	0.0108244	14	0.0102948	0.00812431
Bacillus genus	genus	0.000721554	0.0158241	0.00298283	0.000789822	0.00217761	0.00352279	0.00119494	0.00519053	0.00344269	0.00014329	0.00192797	0.00834897	0.0536773	0.000573477	14	0.00717985	0.0140086
Bacillales order	order	0.000678347	0.00502896	0.0117396	0.000382172	0.0126939	0.00044321	0.000186411	0.0134827	0.0034307	0.000282171	0.00687537	0.00087572	0.0731274	0.000358423	14	0.00925608	0.0190446
Pseudomonas genus	genus	0.0166994	0.000368615	0.0030574	0.0288158	0.00382409	0.000863528	0.00556365	0.000569692	0.000455827	0.0156407	0.0109305	0.00642634	0.000139241	0.00537634	14	0.00705222	0.00833719
Clostridium XI genus	genus	0.0262179	0.00139547	0.00213592	0.00447566	0.0129594	0.00159153	0.00741343	0.00196227	0.00377057	0.00685588	0.000916185	0.011042	6.96203e-05	0.00810036	14	0.00635044	0.00695159
Steroidobacter genus	genus	2.16034e-05	0.0305951	0.0238467	0.000645446	0.0100914	0.00175361	0.000262887	0.00164578	0.00560587	0.000213833	0.00266092	0.00786173	0.00174051	0.000358423	14	0.00623598	0.00949461
Facklamia genus	genus	0.0116788	2.63296e-05	5.32649e-06	0.000849271	0.00021245	9.15724e-06	0.0177616	0.00221547	5.19802e-05	0.0215508	0.00458491	0.000138272	8.70254e-06	0.0281004	14	0.00622811	0.00956599
Anaerolineaceae family	family	3.02448e-05	0.0705108	0.00127303	0.00101913	0.00132781	0.0232805	0.00759506	0.00075959	0.00286691	0.00352935	0.0056445	0.0116675	0.00139241	0.000645161	14	0.00939585	0.0186702
Bacteroidales order	order	0.00170667	2.63296e-05	0.000122509	0.00179196	0.0383471	0.0351079	0.00813995	0.00151918	0.000643755	0.00101846	0.000772782	0.00155391	1.74051e-05	0.00286738	14	0.00668824	0.0129026
Actinobacteria class	class	0.000535764	0.0182991	0.000969421	0.000823793	0.000637349	0.00124722	0.000497096	0.000189897	0.0171815	0.000185175	0.00246573	0.0113778	0.0353062	0.000358423	14	0.00643389	0.0105134
Ruminococcaceae family	family	0.0101666	0.000447604	9.05503e-05	0.00192785	0.0152433	0.0262428	0.036919	0.00588682	0.000639757	0.0022243	0.00125478	0.000309465	0.000661393	0.014767	14	0.00834151	0.0113591
Firmicutes phylum	phylum	0.00069563	0.00634544	0.0085863	0.00306587	0.00653282	0.0177541	0.0110604	0.00303836	0.00844079	0.0017768	0.00133843	0.00421399	0.0127144	0.00193548	14	0.00624991	0.00500628
Sphingobacterium genus	genus	0.000540085	0.0031069	0.00820812	0.0217413	0.00308052	0.000601631	0.00367086	0.000189897	0.000855675	0.00948581	0.0313415	0.000296296	5.22152e-05	0.000860215	14	0.00600222	0.00937602
Sphaerobacter genus	genus	0.00749206	0.0127435	0.0067966	0.00240344	0.00382409	0.000512805	0.00279139	0.000379795	0.013271	0.00094792	0.00227851	0.0108576	0.012697	0.00365591	14	0.00576083	0.00483081
Chloroflexi phylum	phylum	0.00095055	0.0414955	0.00660484	0.00109556	0.00244317	0.00820855	0.000970294	0.000253197	0.00199524	0.000343896	0.004322	0.0145317	0.00107041	0.000215054	14	0.00603571	0.0109793
Petrimonas genus	genus	0.030396	0.000105319	1.59795e-05	0.00166457	0.00196516	0.0240927	0.00421576	0.00113938	0.000271897	0.00597189	0.000956019	0.000948148	0.000174051	0.00781362	14	0.00569504	0.00950569
Micromonosporaceae family	family	0.000540085	0.00745129	0.020752	0.000246289	0.00865732	0.00120692	0.000243768	0.000126598	0.0427318	0.000354919	0.000760832	0.00418107	0.0118093	7.16846e-05	14	0.00708099	0.0119121
Ornithinimicrobium genus	genus	0.043371	0.000210637	1.0653e-05	0.00499372	0.000584236	1.09887e-05	0.00732261	0.00107609	0.000151942	0.00148581	0.00474026	0.0101136	0.000469937	0.00473118	14	0.00566233	0.0113065
Bacillaceae 2 family	family	8.64136e-05	0.00131648	0.000553955	0.00153718	0.000902911	0.00038552	9.55954e-05	0.000253197	0.0010556	1.32268e-05	0.0726973	0.000704527	0.0170222	0.000143369	14	0.00691196	0.01944
Chitinophagaceae family	family	0.000103696	0.00542391	0.0340895	0.0202721	0.00403654	0.00255762	0.000764764	0.000632992	0.00275095	0.000980986	0.0123844	0.0126091	0.000121836	0	13	0.00690917	0.00991851
Gp4 genus	genus	8.64136e-06	0.0134018	0.00337699	0.00194483	0.00584236	0.00285981	0.000683507	0.00474744	7.99696e-06	0.000132268	0.0236177	0.019944	8.70254e-06	7.16846e-05	14	0.00547484	0.0078253
Actinomycetales order	order	0.0175506	0.004792	0.00771808	0.00157964	0.00270873	0.000532036	0.00268623	0.00284846	0.0146064	0.0035536	0.00418258	0.00375967	0.00620491	0.00365591	14	0.00545564	0.00487361
Dietzia genus	genus	0.0455573	5.26593e-05	1.59795e-05	0.00220811	0.00196516	3.6629e-05	0.00358005	0.000253197	0.000127951	0.00416423	0.00289196	0.000283128	0.000704906	0.0137634	14	0.00540033	0.0121038
Treponema genus	genus	0.00160729	2.63296e-05	1.0653e-05	0.000212318	0.0480667	0.0150811	0.00814951	0.000569692	5.19802e-05	0.000136677	0.000470043	2.63374e-05	1.74051e-05	0.00078853	14	0.00537247	0.0130207
Ohtaekwangia genus	genus	4.32068e-06	0.00966298	0.000229039	0.00433128	0.00270873	0.00598517	0.000391941	0.000569692	0.00311082	0.000114632	0.00327437	0.0411588	0.000391614	0.000286738	14	0.00515858	0.0107344
Clostridium sensu stricto genus	genus	0.00491261	0.000368615	0.000282304	0.00137582	0.00355853	0.000247246	0.00494228	0.000632992	0.000787701	0.0483968	0.000318673	0.00227819	6.96203e-05	0.00200717	14	0.00501275	0.012601
Gp6 genus	genus	8.64136e-06	0.0211427	0.00539573	0.00031423	0.00228383	0.00518849	0.00062615	0.000443094	0.000363862	0.000101405	0.00325047	0.0189959	0.000226266	0.00078853	14	0.00422352	0.0069694
Saccharofermentans genus	genus	0.031204	5.26593e-05	5.32649e-06	0.000271767	0.000743573	0.00107598	0.0216237	0.000569692	5.99772e-05	0.000978782	0.00015137	1.97531e-05	6.96203e-05	0.00136201	14	0.0041563	0.00962521
Rhodospirillaceae family	family	0.00222947	0.00247499	0.00039416	0.000365187	0.000478011	0.00364092	0.00206964	0.000379795	0.0265459	2.8658e-05	0.000378424	0.01253	0.0270127	0.00114695	14	0.00569106	0.00948154
Moheibacter genus	genus	6.91309e-05	0.000184308	0.00239159	0.0199918	0.00754196	8.14994e-05	0.0110891	0.000316496	7.59711e-05	0.00660017	0.00348549	0.00107984	8.70254e-06	0.000860215	14	0.00384116	0.00579421
Clostridium XlVa genus	genus	0.00345222	0.000684571	0.000101203	0.0018599	0.00993202	0.00961236	0.0175609	0.00158248	0.000111957	0.001876	0.000780749	0.000243621	6.09178e-05	0.00250896	14	0.0035977	0.00516704
Comamonas genus	genus	6.91309e-05	5.26593e-05	0.000537975	0.0123739	0.00297429	0.00016483	0.00142915	0.000506393	0.000715728	0.0150278	0.00936899	1.97531e-05	1.74051e-05	0.00351254	14	0.00334075	0.00507481
Truepera genus	genus	0.00262265	0.00450237	0.000814953	0.000628461	0.00122158	0.000465188	0.00377124	6.32992e-05	0.0108799	0.000196197	0.00137428	0.0141432	0.00352453	0.00229391	14	0.00332155	0.00418513
Aciditerrimonas genus	genus	0.000864136	0.00787256	0.00123574	0.000552026	0.000902911	0.000410244	0.000286786	0.000443094	0.0107359	0.000233673	0.00184432	0.00806584	0.00691852	0.000573477	14	0.00292423	0.00370105
Clostridium IV genus	genus	0.000872778	0.000394945	2.66324e-05	0.000110405	0.0276184	0.00534874	0.00264799	0.000189897	4.39833e-05	0.000138881	5.17844e-05	1.31687e-05	8.70254e-06	0.00114695	14	0.00275809	0.00730756
Caryophanon genus	genus	6.48102e-05	0.000289626	0.000127836	0.000118898	5.31124e-05	0.000677636	0.0128337	0.00208887	5.59787e-05	0.00012345	0.00406706	0.00010535	8.70254e-06	0.0171326	14	0.00269626	0.00539207
Thermoanaerobacteraceae family	family	4.32068e-06	0.00618747	0.00349418	2.54781e-05	0.00568303	0.00134611	7.16966e-05	0.0100013	0.0114876	7.05428e-05	4.7801e-05	1.31687e-05	0.0309984	7.16846e-05	14	0.00496449	0.00846927
Flavitalea genus	genus	4.32068e-06	0.00579252	0.00272716	0.00273465	0.00207138	0.000307683	0.000105155	0.000886188	7.99696e-06	0.000121246	0.0211161	0.00167243	3.48102e-05	7.16846e-05	14	0.00268952	0.00555454
Planococcus genus	genus	0.0117652	0.00189573	5.32649e-06	0.00143527	0.00148715	8.60781e-05	0.000659609	0.000316496	0.00603771	0.00216037	0.00234225	0.000434568	1.74051e-05	0.00702509	14	0.00254773	0.00342056
Turicibacter genus	genus	0.00436389	0.000236967	0.000580587	0.00235248	0.00610792	0.000568665	0.00390029	0.00075959	0.0013195	0.00356682	0.000346557	0.00389794	3.48102e-05	0.00207885	14	0.00215106	0.00191575
Proteiniphilum genus	genus	0.00651991	5.26593e-05	5.32649e-06	0.00172402	0.00207138	0.00988066	0.00273403	0.000189897	0.00073572	0.00260568	0.000928135	9.87654e-05	7.83228e-05	0.00150538	14	0.00208071	0.00283897
Roseiflexus genus	genus	2.16034e-05	0.0931016	0.00618938	0.000764344	0.00796686	0.0187852	0.000377602	0.000632992	0	5.95205e-05	0.0060747	2.63374e-05	8.70254e-05	7.16846e-05	13	0.00958277	0.0246124
Trichococcus genus	genus	0.00293374	5.26593e-05	5.32649e-06	0.00140979	0.000531124	4.57862e-06	0.0269723	0.00259527	7.99696e-05	0.0437476	0.00548516	4.60905e-05	0	0.0255914	13	0.00781821	0.0138349
Alphaproteobacteria class	class	0.000306768	0.00205371	0.00469264	0.000798315	0.000849798	0.00214646	0.000549674	0.000443094	0.00308683	0.000288785	0.00199569	0.00690041	0.000504747	0.000215054	14	0.00177371	0.00196634
Alkalitalea genus	genus	0.000224675	0	2.13059e-05	0.00522302	0.0016996	0.0921566	0.000879478	0.00126598	1.99924e-05	0.000372554	0.000462076	0.000197531	0.000139241	7.16846e-05	13	0.00733813	0.0244509
Lachnospiraceae family	family	0.005349	7.89889e-05	1.0653e-05	0.0015202	0.012747	0.00102012	0.0173267	0.00113938	0.000523801	0.00230146	0.000673197	0.000322634	0.000626583	0.0119713	14	0.00397221	0.00571706
Proteiniclasticum genus	genus	0.0320551	5.26593e-05	0	0.00219961	0.000371787	7.32579e-06	0.00822121	0.00101279	0.0002639	0.0147368	0.00374441	0.000171193	2.61076e-05	0.0173477	13	0.00572933	0.00950226
Planomicrobium genus	genus	0.0292813	0.00315956	0	0.00331216	0.00281496	0.000144684	0.00130488	0.000189897	0.0094804	0.00607771	0.000952036	0.00187654	8.70254e-05	0.0100358	13	0.00490835	0.00775942
Tissierella genus	genus	0.0318175	2.63296e-05	1.0653e-05	2.54781e-05	0	4.57862e-06	0.00178285	0.000379795	7.19727e-05	0.00315679	0.000390374	0.000480658	0.000121836	0.00781362	13	0.0032916	0.00848262
Sedimentibacter genus	genus	0.0019011	2.63296e-05	0	0.00050107	0.000159337	0.0140591	0.00177808	0.000316496	9.9962e-05	0.000482778	1.19502e-05	8.55967e-05	1.74051e-05	0.000573477	13	0.00142948	0.00368765
Cloacibacillus genus	genus	1.72827e-05	0	5.32649e-06	0.000271767	0.00106225	0.0108898	0.00504266	0.000443094	0.000187929	0.00118159	0.000334607	3.29218e-05	3.48102e-05	0.000143369	13	0.00140339	0.00303072
Paludibacter genus	genus	0.000492558	2.63296e-05	0	0.000382172	0.000956023	0.000118128	0.00775757	0.000822889	4.39833e-05	0.00170846	0.000103569	6.58436e-06	2.61076e-05	0.000143369	13	0.000899124	0.00203449
Sphingobacteriaceae family	family	0.000457992	0.000342285	0.00210396	0.00373679	0.00201827	0.000240835	0.00456468	0	0.0229273	0.00115955	0.00735338	0.000750617	0.000452532	0.00143369	13	0.00339585	0.00598807
Holdemania genus	genus	0.00207393	0	5.32649e-06	0.000101913	0.00265562	3.6629e-06	0.00102287	0.000189897	1.19954e-05	0.000526867	0.000131453	6.58436e-06	8.70254e-06	0.0037276	13	0.000747601	0.00120293
Acholeplasma genus	genus	0.000535764	0	1.59795e-05	0.000662432	0.000371787	3.75447e-05	0.000133834	0.000443094	0.000751714	4.40893e-05	0.00018722	1.31687e-05	2.61076e-05	0.000143369	13	0.000240436	0.000262259
Deltaproteobacteria class	class	0.000267882	0.00703002	0.00199211	0.000203825	0.00451455	0.0117332	0.000611811	0.000569692	0.00145545	0.000108019	0.00068913	0.00369383	7.83228e-05	0	13	0.00235341	0.00340775
Cytophagaceae family	family	0	0.002396	0.0160913	0.021597	0.00106225	0.000213364	0.000167292	6.32992e-05	6.79742e-05	0.000154312	0.00356515	0.000849383	4.35127e-05	7.16846e-05	13	0.00331018	0.00675034
Planifilum genus	genus	1.72827e-05	0.000868878	7.45708e-05	5.09563e-05	0.000371787	5.3112e-05	4.30179e-05	0.406001	0.000959635	4.18848e-05	7.96683e-05	0	0.0391962	0	12	0.0319827	0.10815
Tepidimicrobium genus	genus	4.32068e-06	0.000579252	5.32649e-05	8.49271e-06	0.000106225	2.10617e-05	1.43393e-05	0.211356	0.000519802	1.98402e-05	4.7801e-05	0	0.00371598	0	12	0.0154604	0.0563911
Planctomycetaceae family	family	0.000285165	0.0126382	0.0036806	0.000552026	0.00122158	0.00363634	0.00241856	0.000379795	0.00725324	0.000176357	0.00131851	0.0087177	0.000287184	7.16846e-05	14	0.0030455	0.00387279
Veillonellaceae family	family	1.72827e-05	0.000394945	4.79384e-05	0.000135883	0.0134374	0.0231349	0.00246636	0.00075959	0.000175933	0.000220446	6.37346e-05	3.95062e-05	3.48102e-05	0.000215054	14	0.00293884	0.00680407
Thermopolyspora genus	genus	4.32068e-06	0.0188257	0.0349418	5.09563e-05	0.00520501	0.000429475	6.69168e-05	0.000253197	0.00023591	7.27473e-05	0.00124282	0	0.000626583	0	12	0.00442539	0.0101166
Candidatus Cloacamonas genus	genus	0	0	5.32649e-06	5.09563e-05	0.000371787	0.0401911	0.00642401	0.00107609	0.000139947	0.000925875	0.000227055	5.26749e-05	1.74051e-05	7.16846e-05	12	0.00353957	0.0106822
Ureibacillus genus	genus	8.64136e-06	0.0133755	0.00618938	7.64344e-05	0.0233163	0.000234425	0.000253328	0.00183568	0.000135948	0.000110223	0.000752865	0	0.00167089	0	12	0.00342569	0.00681318
Thermomonospora genus	genus	4.32068e-06	0.0126382	0.0165068	4.24636e-05	0.00504568	0.00418394	9.08157e-05	0.000126598	0.000919651	5.95205e-05	0.000242988	0	0.00110522	0	12	0.00292616	0.00524364
Atopostipes genus	genus	0.0172568	2.63296e-05	0	8.49271e-05	0	2.74717e-06	0.00151519	0.000443094	6.39757e-05	0.0113993	0.0068674	0.000190947	6.96203e-05	0.00129032	12	0.00280076	0.00532983
Bacteroides genus	genus	5.18482e-05	0	0	0.000662432	0.0159868	2.74717e-05	0.00802046	0.000822889	2.39909e-05	0.00342133	0.00104365	6.58436e-06	4.35127e-05	0.00215054	12	0.0023044	0.0045073
Thermoactinomyces genus	genus	3.45654e-05	0.000105319	1.59795e-05	2.54781e-05	5.31124e-05	2.19774e-05	0	0.0177871	0.000363862	1.10223e-05	0.000147386	1.31687e-05	0.00764953	0	12	0.00187346	0.00500713
Cellvibrio genus	genus	0.000432068	0	0	0.0110915	0.00302741	0.000149263	0.0015821	0.000189897	0.00265099	0.000734087	0.00304333	0.00173827	3.48102e-05	0.000645161	12	0.00180849	0.0029011
Aequorivita genus	genus	0.00310657	0	0	0.00140979	0.00201827	1.83145e-05	0.00238989	6.32992e-05	0.000567784	0.000482778	0.00206739	0.00212016	1.74051e-05	0.00724014	12	0.00153584	0.00196408
Youngiibacter genus	genus	0.00274795	0	5.32649e-06	0.000552026	0.00021245	2.74717e-06	0.0028822	0.000126598	3.19878e-05	0.00473739	0.000119502	0.000144856	0	0.00222222	12	0.000984662	0.00152083
Sporobacter genus	genus	0.000449351	0	5.32649e-06	0.000152869	0.00254939	0.00381765	0.00467462	0.000316496	7.59711e-05	0.000112428	8.36517e-05	2.63374e-05	0	0.00143369	12	0.000978413	0.00156723
Ruminococcus genus	genus	0.000341334	0	0	3.39709e-05	0.000318674	1.55673e-05	0.00939225	0.000443094	1.59939e-05	0.000361532	0.00015137	7.90123e-05	1.74051e-05	0.00207885	12	0.000946361	0.00248958
Prolixibacteraceae family	family	0.000401823	2.63296e-05	3.19589e-05	0.000543534	0.00159337	0.0026263	0.0193724	0.000569692	0.000115956	0.00158501	0.000191204	0.00114568	4.35127e-05	0	13	0.00201763	0.00505657
Anaerovorax genus	genus	0.00189678	2.63296e-05	0	4.24636e-05	0.000956023	0.00221697	0.00352269	6.32992e-05	0.000211919	0.000445302	5.57678e-05	2.63374e-05	0	0.000358423	12	0.000701593	0.00108581
Enterococcus genus	genus	0.000203072	0	0	0.000390665	0.000478011	1.09887e-05	0.00579786	0.00151918	2.39909e-05	0.118631	0.00390773	5.92593e-05	0	0.047957	11	0.0127842	0.0329763
Niabella genus	genus	4.32068e-06	0.014613	0.044375	0.000246289	0.00148715	0.000178566	1.91191e-05	0.00183568	0	3.74759e-05	0.0024498	1.31687e-05	0	0	11	0.00466139	0.012058
Garciella genus	genus	0.00385837	7.89889e-05	0	8.49271e-05	0	0.000426727	2.86786e-05	0.0519686	4.39833e-05	3.08625e-05	7.17014e-05	5.92593e-05	0.000278481	0	11	0.00406647	0.0138242
Moraxellaceae family	family	0.000332692	0	5.32649e-06	0.00357543	0.000478011	1.83145e-05	0.00186889	0.000189897	1.59939e-05	0.00448168	0.00683554	2.63374e-05	8.70254e-06	0.00415771	13	0.00157104	0.00225654
Guggenheimella genus	genus	0.0265981	2.63296e-05	5.32649e-06	3.39709e-05	0	0	0.000282007	0	7.99696e-06	0.000716451	8.76351e-05	3.29218e-05	6.09178e-05	0.000215054	11	0.00200477	0.0070811
Oceanobacillus genus	genus	0.000168507	0	0	8.49271e-06	5.31124e-05	6.41007e-06	3.82382e-05	0	0.000283892	4.40893e-06	0.00157743	0.000744033	0.0226092	0.000143369	11	0.00183122	0.00599618
Porphyromonadaceae family	family	0.00149928	0	2.13059e-05	0.000271767	0.00897599	0.00238729	0.003451	0.000379795	0.00023591	0.000802425	0.000657263	4.60905e-05	3.48102e-05	0.00258065	13	0.00152454	0.00241627
Salinicoccus genus	genus	0.0121757	0	0	7.64344e-05	5.31124e-05	0	0.00041584	6.32992e-05	0.00010396	0.000588592	0.00166108	0.000217284	0.000783228	0.000573477	11	0.00119371	0.00319362
Carnobacteriaceae family	family	0.000980795	0	1.59795e-05	0.000161362	0.000265562	4.57862e-06	0.00404847	0.000569692	3.99848e-05	0.00705649	0.00132648	2.63374e-05	8.70254e-06	0.00580645	13	0.00145078	0.00237904
Parcubacteria_genera_incertae_sedis genus	genus	0	5.26593e-05	5.32649e-06	2.54781e-05	5.31124e-05	0.0114292	0.00277705	0.000126598	0.000479818	0.000205015	5.57678e-05	0.000967901	0	0	11	0.00115556	0.00304931
Salinimicrobium genus	genus	0.00268314	0	0	1.69854e-05	0.000159337	9.15724e-07	0.00020075	0	0.0013275	9.92009e-05	0.000358507	0.00331852	0.000113133	0.000716846	11	0.000642488	0.00107152
Pseudomonadaceae family	family	0.00116226	0.00405477	0.00153403	0.00413595	0.000743573	8.33309e-05	0.00124752	0.000126598	0.000175933	0.00221328	0.00283221	0.000427984	2.61076e-05	0.000430108	14	0.00137098	0.00142476
Smithella genus	genus	0	0	5.32649e-06	7.64344e-05	0.000106225	0.000820489	0.0015821	0.000443094	1.99924e-05	0.000643703	0.000123486	1.31687e-05	8.70254e-06	0	11	0.00027448	0.000461206
Prevotella genus	genus	8.64136e-06	0	0	0	0.0707457	7.23422e-05	0.00238989	0.000126598	7.99696e-06	0.000116837	0.000374441	0	3.48102e-05	0.000716846	10	0.00532815	0.0188392
Verrucomicrobium genus	genus	0	0.0007109	0.0192073	0.0281618	0.00100914	9.15724e-06	0.000133834	0.000696291	0	0.000191788	0.00482391	1.31687e-05	0	0	10	0.00392552	0.00864517
Bacillaceae 1 family	family	4.32068e-05	0.00118483	0.000740382	0.000118898	0.000424899	0.000333324	9.08157e-05	0.000822889	0.000755713	2.42491e-05	0.000764815	0.000427984	0.00943355	0	13	0.00108325	0.00243134
Thermobispora genus	genus	0	0.0193523	0.0194097	6.79417e-05	0.00679839	0.000191386	3.34584e-05	0.000126598	0	3.52714e-05	0.000278839	0	1.74051e-05	0	10	0.00330795	0.00704059
Sandarakinorhabdus genus	genus	4.32068e-06	0.000184308	0.0256044	0.00182593	0.000478011	2.28931e-05	6.2137e-05	6.32992e-05	0	0.0002469	0.0122131	0	0	0	10	0.00290753	0.00728571
Jeotgalicoccus genus	genus	0.0148934	2.63296e-05	0	5.9449e-05	0	0	0.000975073	0	0.000115956	0.00186718	0.00186025	0.000131687	7.83228e-05	0.00193548	10	0.00156737	0.00391354
Comamonadaceae family	family	1.2962e-05	0.000210637	0.00048471	0.00381323	0.00100914	0.000434053	0.000487537	6.32992e-05	0.000199924	0.00257481	0.00312698	0.000855967	2.61076e-05	0.000286738	14	0.000970435	0.00125107
Levilinea genus	genus	0	0	0	0.00148622	0.000318674	1.46516e-05	0.0115336	0.00075959	6.79742e-05	0.0053811	0.000171287	5.92593e-05	0	0.000573477	10	0.0014547	0.00322976
Lutaonella genus	genus	0	0	0	8.49271e-06	0	1.6483e-05	0.00103243	6.32992e-05	0.0142226	0.000643703	0.000135436	1.97531e-05	0.000156646	0.000358423	10	0.0011898	0.00376338
Bifidobacterium genus	genus	4.32068e-06	0	0	0.000203825	0.00116847	0	0.00194059	0.000126598	3.99848e-06	0.000714246	0.000147386	0	1.74051e-05	0.00301075	10	0.000524114	0.000917349
Desemzia genus	genus	0.000211713	0	0	0.000135883	5.31124e-05	0	0.000401501	0.000253197	7.99696e-06	0.00405401	0.000438175	0	0	0.000430108	9	0.00042755	0.00105773
Aminivibrio genus	genus	0	0	0	0.000127391	0.000371787	0.00122524	0.00180197	0.000189897	2.39909e-05	0.000423257	6.37346e-05	0	2.61076e-05	0	9	0.000303813	0.000542861
SR1_genera_incertae_sedis genus	genus	4.32068e-06	0	0	8.49271e-06	0	3.6629e-06	0.00178763	0	0.000191927	8.37696e-05	7.96683e-06	1.97531e-05	8.70254e-06	0	9	0.000151159	0.000473955
Erysipelotrichaceae family	family	0.000596254	0	5.32649e-06	0.00031423	0.0043021	0.000527457	0.00117104	6.32992e-05	0.000379856	0.000169744	0.000119502	1.31687e-05	3.48102e-05	0.000716846	13	0.000600974	0.00111845
Thermus genus	genus	0	0.0105319	8.52238e-05	8.49271e-06	5.31124e-05	0	0	0.000189897	0	0	1.59337e-05	0	0.176313	7.16846e-05	8	0.0133764	0.0469799
Parabacteroides genus	genus	0	0	0	0.000755851	0.00892288	0.00120967	0.000458858	0	0.000575781	0.00110885	0.000179254	0	0	0.000573477	8	0.000984616	0.002324
Desulfobulbus genus	genus	0	0	0	0.00114652	0.000796686	1.37359e-05	0.00445475	0.000316496	2.79894e-05	0.000176357	0	0	0	0.000573477	8	0.000536143	0.00118422
Cerasibacillus genus	genus	4.32068e-06	0	0	0	5.31124e-05	9.15724e-07	4.77977e-06	0.000253197	0.00010396	0	0.00369661	0	0.000121836	0	8	0.000302766	0.000979568
Gracilibacillus genus	genus	0	0	0	0	0	9.15724e-07	4.77977e-06	6.32992e-05	0.000171935	0	0.00132249	0	0.0349581	7.16846e-05	7	0.0026138	0.00931586
Vitellibacter genus	genus	8.64136e-05	0	0	3.39709e-05	0	0	0.000124274	0	3.19878e-05	9.92009e-05	4.38175e-05	0.0102848	0	0	7	0.000764603	0.00274042
Virgibacillus genus	genus	1.2962e-05	0	0	0	5.31124e-05	0	1.43393e-05	0	6.79742e-05	0	0.00441362	2.63374e-05	0.00140981	0	7	0.00042844	0.00120596
Anaerorhabdus genus	genus	2.16034e-05	0	0	8.49271e-06	0.00254939	0	0.00021031	0	2.79894e-05	7.05428e-05	3.98341e-06	0	0	0	7	0.000206594	0.000676667
Rhodothermus genus	genus	0	0.00758294	0.000175774	8.49271e-06	0	0	4.77977e-06	0	0	0	2.78839e-05	0	0.0577936	0	6	0.00468524	0.015418
Carnobacterium genus	genus	0	0	0	0	0	0	3.34584e-05	0.000316496	0	0.00648774	0.000111536	3.95062e-05	0	7.16846e-05	6	0.000504316	0.00172427
Piscibacillus genus	genus	0	0	0	0	0	0	0	0	3.99848e-05	0	3.98341e-06	0	0.054826	0	3	0.00391928	0.014652
Sulfurospirillum genus	genus	0	0	0	0	0	0	9.55954e-06	0	0.000791699	0	0	0	0	0	2	5.72328e-05	0.000211409
Chromatiaceae family	family	0	0.000105319	1.59795e-05	8.49271e-06	0	2.74717e-06	4.77977e-06	0.000126598	0.00010396	5.51116e-05	7.56848e-05	6.58436e-06	1.74051e-05	0	11	3.7333e-05	4.63133e-05
Sulfurimonas genus	genus	0	0	0	0	0	0	0	0	0	0	0	0	0	0	0	0	0
