# Supplementary material for: 16S rRNA analysis of diversity of manure microbial community in dairy farm environment
Source: PLoS One. 2018 Jan 5;13(1):e0190126. doi: 10.1371/journal.pone.0190126 (PMC5755784; doi:10.1371/journal.pone.0190126)
Supplement: S2 Table — (XLSX) [file pone.0190126.s002.xlsx]

## Sheet: Liquid
Names	Level	BC21	BC22	BC23	BC25	BC26	BC27	BC28	BC29	BC30	BC31	BC33	BC34	BC35	BC36	BC37	BC38	BC39	BC40	BC41	BC42	Frq	Abd (avg)	Std d
Other Bacteria	Bacteria	0.270783	0.0825688	0.115752	0.227203	0.12528	0.0849197	0.155613	0.15308	0.121763	0.225791	0.157879	0.159197	0.209461	0.10583	0.103526	0.145415	0.0985697	0.130067	0.146129	0.19023	20	0.150453	0.0513931
Bacteroidetes phylum	phylum	0.0191761	0.0366972	0.0195284	0.0101106	0.111399	0.123022	0.0863072	0.0911585	0.133802	0.10999	0.11556	0.128765	0.00417071	0.126268	0.0429151	0.0464583	0.132589	0.159812	0.13182	0.0425481	20	0.0836049	0.0502145
Ruminococcaceae family	family	0.00300284	0.0183486	0.0381449	0.090042	0.088977	0.0142028	0.0991265	0.0916003	0.0289061	0.0137843	0.0666077	0.0764942	0.0723823	0.074186	0.0107233	0.131585	0.0412788	0.103776	0.130229	0.0778573	20	0.0635627	0.0400129
Flavobacteriaceae family	family	0.00295016	0.0733945	0.066741	0.011446	0.105095	0.130283	0.0637476	0.0654998	0.0985873	0.106712	0.0118554	0.0131944	0.0173775	0.119376	0.0333539	0.0429132	0.12436	0.0512882	0.0426077	0.0200616	20	0.0600422	0.0419862
Clostridium XI genus	genus	0.00405647	0.146789	0.113954	0.0974819	0.0246593	0.0166917	0.00851132	0.00854265	0.00474966	0.00778611	0.0457205	0.0215757	0.0557692	0.073101	0.0976494	0.0352049	0.0138818	0.0176579	0.03539	0.0606787	20	0.0444925	0.0415481
Cloacibacillus genus	genus	0.0167527	0.0275229	0.0415896	0.00305227	0.0093553	0.0211671	0.0402944	0.037233	0.0843595	0.0170416	0.0430671	0.0329538	0.0015692	0.0260685	0.0673477	0.015573	0.126064	0.0217692	0.0096624	0.044876	20	0.034366	0.0298976
Clostridiales order	order	0.00842904	0	0.0157038	0.0358642	0.0402176	0.0146214	0.0314898	0.0307339	0.0309523	0.0170359	0.0306334	0.0357091	0.0278331	0.030088	0.0175264	0.066686	0.0214915	0.0594114	0.0522895	0.0856856	19	0.0326201	0.0205883
Bacteria domain	domain	0.0148035	0.0458716	0.0475672	0.0211751	0.0715375	0.0327592	0.0445675	0.0490773	0.0799014	0.0157559	0.0349707	0.0398622	0.00923724	0.0207251	0.0183355	0.0175317	0.0183581	0.0260963	0.0191017	0.0198482	20	0.0323542	0.0192817
Petrimonas genus	genus	0.0106417	0.165138	0.166257	0.00152614	0.00671141	0.0446329	0.00483868	0.00466409	0.00155848	0.0133853	0.00887876	0.0099186	0.0328339	0.0673823	0.0277055	0.0115811	0.0235409	0.00994929	0.00849825	0.0109843	20	0.0315313	0.0486395
Psychrobacter genus	genus	0.193394	0	0.000101315	0.00190767	0.000203376	0.00246607	0.0065563	0.00568897	1.59029e-05	8.03579e-05	0.00129269	0.000740474	0.0678941	0.00152862	0.296	0.00323227	5.93241e-05	0.000133617	0.000853706	0.00186679	19	0.0292008	0.0770091
Bacteroidales order	order	0.00242335	0	0.00514171	0.0234643	0.0291845	0.0359255	0.0499368	0.0457449	0.0111956	0.0168838	0.0322833	0.0374986	0.019981	0.0159345	0.00322875	0.042593	0.00801415	0.02389	0.0538902	0.025453	19	0.0241333	0.0165221
Proteiniphilum genus	genus	0.00184385	0.0550459	0.0532408	0.00133537	0.00757576	0.013982	0.00584412	0.00532075	0.00600599	0.0360032	0.00991632	0.00981129	0.00646081	0.0412729	0.0246606	0.0127131	0.0440778	0.0112615	0.00844975	0.0151298	20	0.0184976	0.0174021
Saccharibacteria_genera_incertae_sedis genus	genus	0.0266042	0	0.016109	0.0209844	0.00503356	0.00159077	0.00734529	0.00762211	0.00406584	0.0024337	0.065213	0.0563056	0.0175766	0.00710401	0.00596473	0.00999471	0.00933007	0.0287413	0.0252328	0.0226864	19	0.0169969	0.0174333
Candidatus Cloacamonas genus	genus	0.00036877	0.00917431	0.00227958	0.00515071	0.0316758	0.0406598	0.0304076	0.0363063	0.058671	0.00532371	0.00557899	0.00989177	8.59419e-05	0.00719955	0.00303017	0.0176807	0.0158719	0.00685213	0.00682965	0.000655091	20	0.0146847	0.0162574
Lachnospiraceae family	family	0.00184385	0	0.00995416	0.0398703	0.0164735	0.00308259	0.0151444	0.0150785	0.00614382	0.00207496	0.0164818	0.0137095	0.0257573	0.0143036	0.0098407	0.0220152	0.00839167	0.0164554	0.0185681	0.0256411	19	0.0140415	0.00968195
Anaerovorax genus	genus	0.00542619	0.0458716	0.0377143	0.00476917	0.013372	0.0150172	0.00856718	0.00914408	0.0217286	0.013305	0.0148319	0.0165507	0.000683491	0.0121403	0.0136063	0.0040813	0.0286913	0.00515965	0.00202755	0.00394696	20	0.0138317	0.0118676
Bacteroides genus	genus	0.000263407	0.0275229	0.00861174	0.00305227	0.0121009	0.000266397	0.0436528	0.0386138	0.00411355	0.000803579	0.0202068	0.0234913	0.00343667	0.00760218	0.000728123	0.0197809	0.00575983	0.0135672	0.0251552	0.0081088	20	0.0133419	0.0129349
Trichococcus genus	genus	0.00463597	0	0.000481244	0.0440671	0.00945699	0.00357733	0.00684955	0.00610014	0.00209388	0.00265181	0.000714383	0.000241459	0.0375667	0.00263415	0.00447906	0.0331494	0.0356916	0.0127484	0.00921614	0.0239474	19	0.0120151	0.0143393
Lutaonella genus	genus	0	0.0183486	0.0143613	0.00152614	0.0227273	0.027553	0.0127635	0.0136118	0.0209494	0.0207869	0.000901483	0.000861204	0.000311413	0.0144946	0.00686201	0.00717206	0.0252128	0.00967521	0.00841094	0.00276362	19	0.0114647	0.00897154
Turicibacter genus	genus	0.00600569	0.0275229	0.0289253	0.0179321	0.00610128	0.00911838	0.00289762	0.00345511	0.00208858	0.00317127	0.0119574	0.00642013	0.0160236	0.0120789	0.018284	0.00828176	0.0035163	0.00533781	0.00980792	0.0291806	20	0.0114053	0.00883656
Porphyromonadaceae family	family	0.000948267	0	0.00805451	0.00476917	0.0190157	0.00969684	0.0176091	0.0168951	0.0106019	0.0116749	0.00945707	0.0122983	0.0122705	0.0147744	0.00236088	0.0158858	0.0060241	0.0185384	0.0250776	0.00834905	19	0.0112151	0.00656479
Firmicutes phylum	phylum	0.00321357	0	0.00683873	0.00743991	0.0142872	0.0141647	0.0123306	0.0119241	0.0162846	0.0136149	0.0087767	0.00940081	0.0120885	0.00927411	0.00708265	0.0135621	0.00646633	0.0170207	0.0148913	0.0138837	19	0.0106273	0.00447734
Veillonellaceae family	family	0.0138552	0.0183486	0.0137788	0.000381534	0.0101688	0.0176355	0.00295348	0.0036024	0.00610141	0.0102055	0.0297319	0.0297531	0.000125374	0.0118878	0.00893606	0.00102032	0.00721597	0.00222352	0.00179472	0.00147134	20	0.00955957	0.00895101
Saccharofermentans genus	genus	0.00215994	0	0.0151972	0.000572301	0.00915192	0.0113637	0.00766647	0.00945706	0.016327	0.00684477	0.0169751	0.017208	0.000997937	0.0138805	0.00802406	0.00535484	0.0185469	0.0152734	0.00622817	0.00603758	19	0.00936334	0.00598474
Acholeplasma genus	genus	0.00463597	0	0.00220359	0.000381534	0.0162192	0.0194241	0.0058511	0.00708819	0.0211084	0.0475375	0.00471153	0.00386871	0.000286136	0.00209503	0.000286836	0.00100543	0.00236757	0.0265554	0.0149496	0.000738656	19	0.00906573	0.012119
Prolixibacteraceae family	family	0.00247603	0	0.00509106	0.00133537	0.0139821	0.00991757	0.0120234	0.01622	0.0108246	0.00772297	0.00949109	0.0135968	0.00029018	0.013935	0.00637659	0.0119534	0.0149173	0.0131904	0.00543267	0.0120304	19	0.00904035	0.00513565
Smithella genus	genus	0.000526815	0	0.00227958	0.0011446	0.0165751	0.0135862	0.0214913	0.0245908	0.0430544	0.000562506	0.00411621	0.00405651	0.000131441	0.00877594	0.00224321	0.00805088	0.0231526	0.000897629	0.000669383	0.000865496	19	0.00883853	0.0115682
Clostridium IV genus	genus	5.26815e-05	0	0.00417923	0.0318581	0.0076266	0.000745911	0.0116114	0.0100033	0.00147897	0.000295602	0.00998435	0.0107074	0.018885	0.00941059	0.000882574	0.0189021	0.00332754	0.012279	0.0153376	0.00879225	19	0.008818	0.00816006
Facklamia genus	genus	0.00036877	0	0.0015957	0.0661961	0.00152532	0.000258785	0.00490152	0.00429588	0.000132524	8.32279e-05	0.0022452	0.000732426	0.0511516	0.00345305	0.0123634	0.0113204	0.000264262	0.000983281	0.00140667	0.00945032	19	0.00863642	0.0176889
Clostridia class	class	0.00632178	0	0.00258352	0.0022892	0.00625381	0.0114474	0.00838564	0.00676294	0.00978558	0.00163873	0.0100524	0.0123466	0.0022082	0.00535018	0.00828884	0.0114247	0.0107916	0.0127141	0.00838184	0.0304073	19	0.00837172	0.00646449
Parcubacteria_genera_incertae_sedis genus	genus	0.0102729	0	0.00227958	0.00133537	0.0243543	0.0052366	0.0142228	0.0159561	0.0312863	0.0047239	0.0135563	0.0182489	0.000138518	0.00475648	0.00180192	0.00121396	0.00335451	0.00719816	0.00584983	0.00113559	19	0.0083461	0.00870779
Levilinea genus	genus	0.00110631	0.00917431	0.0192751	0.00190767	0.00360992	0.00544972	0.00591394	0.00707592	0.0082483	0.00422453	0.00639543	0.00514844	0.000459031	0.0073565	0.0198064	0.0141058	0.0131376	0.00985679	0.00330811	0.0187932	20	0.00821765	0.00594052
Clostridium XlVa genus	genus	0.000737541	0.00917431	0.0163876	0.00247997	0.00966036	0.0014081	0.0173648	0.0153363	0.00404994	0.000315692	0.0106987	0.0113217	0.00346599	0.00557538	0.00134592	0.0152229	0.00718361	0.00977456	0.0119034	0.00573167	20	0.00795693	0.00553785
Pseudomonas genus	genus	0.000790222	0.00917431	0.000253286	0.00190767	0.00716901	0.102738	0.000286271	0.000270026	0.000116621	0.00717195	0.000255137	0.000490967	0.003285	0.000443574	0.00467029	0.00485585	0.010166	0.000260381	0.000882809	0.00174144	20	0.00784643	0.0225705
Erysipelotrichaceae family	family	0.00131704	0	0.00205162	0.0028615	0.0114399	0.00350883	0.0100893	0.0113288	0.0224708	0.0232808	0.00511974	0.0046387	0.00342453	0.00266144	0.000816381	0.0064422	0.00464346	0.0178258	0.0136399	0.00294866	19	0.00752547	0.00705057
Sporobacter genus	genus	5.26815e-05	0	0.001773	0.00457841	0.0136262	0.000981862	0.0157658	0.0148699	0.00346153	0.00101595	0.00692271	0.00876496	0.00646789	0.00825048	0.000603092	0.0139494	0.00402326	0.0140332	0.0193636	0.0100114	19	0.00742576	0.00610647
Chromatiaceae family	family	0.0637973	0.00917431	0.0012411	0.000190767	0.000152532	0.000578461	0.00960753	0.00975777	0.0118052	0.00185397	0.0161417	0.0108818	1.11219e-05	9.5539e-05	0.00399365	1.48952e-05	5.93241e-05	6.85213e-06	9.7012e-06	1.49223e-05	20	0.00696942	0.0143453
Treponema genus	genus	0	0	0.000253286	0.00381534	0.00976205	0.000753522	0.016876	0.0150662	0.0022211	0.00360176	0.00175194	0.00258361	0.00311514	0.00173335	0.000147096	0.0141356	0.00119727	0.0116349	0.0206054	0.00749251	18	0.00583731	0.00648283
Paludibacter genus	genus	0.000421452	0	0.00116512	0.00247997	0.00716901	0.00242802	0.00256946	0.00273095	0.00321768	0.00351566	0.00659954	0.00886155	0.000512618	0.00163099	0.000176515	0.00627835	0.00814898	0.0246129	0.0150369	0.0134614	19	0.00555085	0.00619626
Anaerolineaceae family	family	0.000526815	0.0183486	0.00587624	0.00267074	0.00269473	0.00239757	0.0056556	0.00621675	0.00511543	0.00160429	0.0063444	0.005296	0.000352867	0.00420372	0.00449377	0.00939145	0.00534457	0.00769152	0.00285215	0.0115574	20	0.00543173	0.00413485
Clostridium sensu stricto genus	genus	0.00105363	0.00917431	0.019959	0.0110645	0.00544031	0.00278575	0.0011381	0.00106169	0.000678523	0.00117093	0.00508573	0.00284117	0.00931509	0.00645571	0.00556021	0.00641985	0.00239993	0.00197684	0.00377377	0.00869973	20	0.00530274	0.00469827
SR1_genera_incertae_sedis genus	genus	0.00658519	0.0183486	0.00286214	0	0.00569453	0.00121781	0.00704506	0.00875745	0.0143338	0.000416139	0.00646346	0.00907081	0.000168851	0.00917857	0.000544254	0.000260667	0.0018013	0.0032993	0.00299767	0.00414095	19	0.00515933	0.00497722
Aminivibrio genus	genus	0.00036877	0	0.00250754	0.000190767	0.00584706	0.0031587	0.00721961	0.00698387	0.0119908	0.00299333	0.000612328	0.000480235	0.00015874	0.00544572	0.0115911	0.0084754	0.0223436	0.00295669	0.00228948	0.00397531	19	0.00497945	0.00549574
Planomicrobium genus	genus	0.0793383	0	0.000354601	0	5.0844e-05	0.000235951	6.98222e-06	3.06848e-05	0	2.86993e-06	0	1.07315e-05	0.000998948	8.18906e-05	0.0170704	0.0001564	1.61793e-05	3.76867e-05	0	0.000299939	15	0.00493462	0.0179183
Ruminococcus genus	genus	5.26815e-05	0.00917431	0.0014184	0.00515071	0.0042709	9.89474e-05	0.00640269	0.00551713	0.000874659	0.000117667	0.00651449	0.00560185	0.00599672	0.00617591	0.000404513	0.0107246	0.00158557	0.00779087	0.00850795	0.010562	20	0.00484713	0.00358019
Parabacteroides genus	genus	0.000474133	0	0.000202629	0.000190767	0.00218629	0.00132437	0.00230413	0.0022584	0.00138885	0.042274	0.007467	0.0120891	0.000360956	0.00838696	0.00378771	0.00128844	0.00448167	0.00150404	0.00104773	0.00215031	19	0.00475837	0.00937486
Proteiniclasticum genus	genus	0.00495206	0	0.000633216	0.0028615	0.00228798	0.00487125	0.00284874	0.00265731	0.000381669	0.0166571	0.00119064	0.000871935	0.0282334	0.00316644	0.00192695	0.00347804	0.00136446	0.00653351	0.00379317	0.00399471	19	0.0046352	0.00659022
Sedimentibacter genus	genus	0.00247603	0	0.0152225	0.000190767	0.000966036	0.00562478	0.00043988	0.000362081	0.000445281	0.0059551	0.00843652	0.01214	0.000473186	0.0158117	0.0039201	0.00494522	0.00719979	0.00206249	0.00129026	0.00412304	19	0.00460424	0.00495153
Youngiibacter genus	genus	0.00289748	0	0.000227958	0.0017169	0.000813504	0.00312065	0.000691239	0.000834627	0.000890562	0.0021381	0.0169921	0.0111313	0.00299381	0.000279793	0.000926702	0.0232664	0.00767978	0.00413526	0.00272604	0.00813417	19	0.00457982	0.00616602
Desulfobulbus genus	genus	0.00152776	0	0.00119045	0.000572301	0.00320317	0.000449069	0.00129869	0.00141764	0.00228471	0.00078062	0.0251735	0.0216857	0.000865486	0.00307772	0.00550138	0.0037685	0.0050857	0.00166849	0.000388048	0.00712542	19	0.00435322	0.00681828
Anaerorhabdus genus	genus	0.00916658	0.00917431	0.00420455	0.000190767	0.000711816	0.00101992	0.000391004	0.000374355	0.000376368	0.00241074	0.0262791	0.0227374	0.000185028	0.00307772	0.000911993	0.000938401	0.00217881	0.000668083	0.00048506	0.000758055	20	0.004312	0.007422
Tissierella genus	genus	0.00863976	0	0.0145893	0.00133537	0.00249136	0.0158925	0.000712186	0.00048482	0.000132524	0.00215818	0.000935501	0.00104096	0.0146182	0.00778643	0.00300075	0.00163848	0.000582455	0.000537892	0.00032014	0.001634	19	0.00392654	0.00531377
Planctomycetaceae family	family	0.0051101	0.0183486	0.000886502	0.00324304	0.00142363	0.000411012	0.00285573	0.00312985	0.00270349	0.000419009	0.000935501	0.000753889	0.000493408	0.0010987	0.00114735	0.00059581	0.0004692	0.0123921	0.00925495	0.00153999	20	0.00336059	0.00471405
Luteimonas genus	genus	0.00521547	0	0.00151972	0.016406	0.00132194	7.61133e-05	0.00218543	0.00255298	0.000355164	3.44391e-05	0.000697374	0.000399749	0.0253387	0.00110552	0.000411868	0.00197362	0.000210331	0.00114431	0.00199845	0.00397979	19	0.00334635	0.00631227
Sulfurospirillum genus	genus	0.000210726	0	0	0	0	0.00171255	0	0	0	0.058205	3.40182e-05	4.82918e-05	2.22438e-05	3.41211e-05	1.47096e-05	7.44762e-06	5.3931e-06	4.79649e-05	4.8506e-05	1.19379e-05	13	0.00302014	0.0129947
Carnobacteriaceae family	family	0.000632178	0	0.000278615	0.0289966	0.000813504	0.000312065	0.00111017	0.00109852	8.48154e-05	0.000223854	0.000204109	0.000107315	0.0126658	0.00124201	0.00130915	0.00292692	0.00039909	0.000568727	0.000659682	0.00205033	19	0.00278417	0.00675481
Sulfurimonas genus	genus	0	0	0	0.000190767	0	0.0540481	0	6.13696e-06	5.30096e-06	0	1.70091e-05	0	9.20084e-05	0	0	0	0	0	0	1.04456e-05	7	0.00271849	0.0120818
Bifidobacterium genus	genus	0.000105363	0	0.0001773	0.0181229	0.000406752	0	0.00114508	0.00104328	8.48154e-05	1.14797e-05	1.70091e-05	4.29261e-05	0.00636274	0.000504992	8.09026e-05	0.0103224	0.0001564	0.000544744	0.00072759	0.0105009	18	0.00251787	0.00493472
Comamonas genus	genus	0.000105363	0	0.000202629	0.000190767	0.00050844	0.000121781	0.000754079	0.00088986	0.000763339	0.040641	0.000544292	0.000547307	0.000919073	0.000197902	0.000198579	0.00059581	0.000388303	0.000205564	0.000155219	0.000580479	19	0.00242549	0.00899932
Acinetobacter genus	genus	0.00337162	0	0.00225425	0.0040061	0.00137279	8.37247e-05	0.00208768	0.00176131	0.000593708	0.00248536	0.00132671	0.000609013	0.0138255	0.000791609	0.000191224	0.00490798	0.000706497	0.0010518	0.0032208	0.00358882	19	0.00241183	0.00303426
Dietzia genus	genus	0.00774418	0.0183486	0.00253286	0.00362457	0.00025422	5.32793e-05	0.000432897	0.000472546	0.000121922	2.86993e-05	0.000867465	0.000563404	0.00502305	0.00103728	0.000706059	0.0022045	0.000323586	0.0007229	0.000708188	0.00176382	20	0.0023767	0.00423452
Prevotella genus	genus	5.26815e-05	0	0.000253286	0.000381534	0.00350824	0.00133198	0.00743606	0.00777553	0.00486098	0.000278383	0.00175194	0.00238508	0.0010586	0.00113282	0.000176515	0.00412598	0.000663352	0.00341921	0.00501552	0.00158475	19	0.00235962	0.00241065
Planococcus genus	genus	0.0424086	0	5.06573e-05	0	0	0.000783967	8.37866e-05	7.36436e-05	0	2.86993e-06	3.40182e-05	1.60973e-05	0.000740112	8.87148e-05	0.00258888	8.93715e-05	0	6.85213e-06	1.94024e-05	9.99797e-05	15	0.00235435	0.00944663
Carnobacterium genus	genus	0.0340322	0	0	0	5.0844e-05	0.00079919	0	0	0	2.86993e-06	0	0	0.000148629	6.82422e-06	0.0104438	0.000536229	0	6.85213e-06	0	0.000204436	10	0.0023116	0.0078183
Corynebacterium genus	genus	0.00516279	0	0.0015957	0.00457841	0.000660972	9.1336e-05	0.0024717	0.00216021	7.42135e-05	4.0179e-05	0.00137774	0.000678768	0.011041	0.00103046	0.0018534	0.00615919	0.000652565	0.000596135	0.000941017	0.00255023	19	0.0021858	0.00272128
Enterococcus genus	genus	5.26815e-05	0	0.000151972	0.00743991	0.000864348	6.8502e-05	0.00184331	0.00150356	5.30096e-05	0.000238204	0.000170091	8.58521e-05	0.0251294	0.00225199	0.000375094	0.000357486	6.47172e-05	0.000133617	0.000252231	0.000614801	19	0.00208254	0.00567745
Actinomycetales order	order	0.0239701	0	0.000430587	0.00133537	0.000355908	0.000144615	0.000537631	0.000619833	0.000143126	2.00895e-05	0.00125867	0.00106779	0.00350744	0.00038898	0.000375094	0.00113204	0.000258869	0.000438536	0.000514164	0.00360225	19	0.00200505	0.00526693
Flavobacterium genus	genus	0.00100095	0	0.000227958	0.00572301	0.000813504	0.0101459	0.00191313	0.00157106	0.000238543	0.00375386	0.000272146	0.000348774	0.00336589	0.000580058	7.35478e-05	0.000700077	8.62897e-05	0.000770865	0.00415211	0.00255321	19	0.00191454	0.00252454
Deltaproteobacteria class	class	0.000421452	0.0183486	0.00126643	0.000381534	0.00106772	0.000441457	0.00130567	0.00149742	0.00249145	0.000218114	0.00113961	0.00118315	0.000447909	0.00038898	0.000176515	0.000431962	0.000388303	0.00142867	0.00101863	0.000471546	20	0.00172576	0.00395562
Holdemania genus	genus	0.00179117	0	0.00298878	0.00267074	0.00106772	8.37247e-05	0.00169668	0.0016938	0.000148427	0.000140626	0.000901483	0.000869253	0.0138518	0.0014945	0.000713414	0.00103522	0.000458414	0.000572153	0.000582072	0.00129377	19	0.00170269	0.00297386
Atopostipes genus	genus	0.000684859	0	0.00129176	0.00419687	0.00025422	7.61133e-06	0.00598376	0.00498322	2.65048e-05	5.73985e-06	0.000561301	0.000118047	0.00460649	0.000272969	0.00326552	0.00131078	3.77517e-05	0.000154173	0.000378347	0.00110127	19	0.00146206	0.00196132
Comamonadaceae family	family	0.00036877	0.00917431	0.000658545	0.000190767	0.000203376	0.000411012	0.000370057	0.00020252	0.000132524	0.014298	0.000510274	0.000461455	0.000222438	8.18906e-05	4.41287e-05	0.000253219	9.70759e-05	0.000157599	0.00016492	0.00040738	20	0.00142051	0.00362795
Gammaproteobacteria class	class	0.00105363	0	0.000607887	0.0028615	0.000305064	0.00166688	0.000579524	0.000730299	0.000535397	0.00925264	0.00171792	0.00158022	0.00210002	0.000184254	0.00230205	0.000506438	0.000194152	0.000256955	0.000339542	0.000640169	19	0.00137073	0.00202362
Aequorivita genus	genus	0.000105363	0	5.06573e-05	0.000190767	0.00025422	2.2834e-05	0.000670293	0.000871449	0.000148427	1.14797e-05	0.000918492	0.000944373	0.0150469	0.00192443	0.000227998	0.000558572	4.31448e-05	0.000325476	0.000824602	0.00386936	19	0.00135044	0.00334699
Bacillus genus	genus	0.000579496	0.00917431	0.000607887	0.0017169	0.000915192	0.00141571	0.000404969	0.000429588	0.000212038	0.000143496	0.000425228	0.000222679	0.000908962	0.00105093	0.00423635	9.68191e-05	3.77517e-05	0.000284363	0.000494761	0.000949061	20	0.00121532	0.00208859
Sphingobacteriaceae family	family	0.000105363	0	2.53286e-05	0.00820298	0.000457596	0.000753522	0.000642364	0.000724162	7.95144e-05	0.000485018	0.000153082	8.8535e-05	0.0071352	0.000320738	7.35478e-06	0.000342591	2.69655e-05	0.000496779	0.00195964	0.0022488	19	0.00121278	0.00229585
Sphingobacterium genus	genus	0	0	0.000101315	0.0112552	0.000711816	2.2834e-05	0.000663311	0.000650518	2.12038e-05	0.000462058	1.70091e-05	4.56089e-05	0.0052829	0.000238848	7.35478e-06	0.0004692	3.77517e-05	0.000243251	0.00100893	0.000832667	18	0.00110359	0.00265446
Moheibacter genus	genus	0	0	2.53286e-05	0.00877528	0.000559284	3.04453e-05	0.000153609	0.000184109	2.65048e-05	8.89677e-05	5.10274e-05	4.56089e-05	0.00134979	0.000109187	5.88382e-05	0.000178743	1.61793e-05	0.00107578	0.00191114	0.00537354	18	0.00100067	0.00221143
Aciditerrimonas genus	genus	0.0175956	0	2.53286e-05	0.000953834	5.0844e-05	2.2834e-05	0.000118698	0.000122739	5.30096e-06	1.43496e-05	1.70091e-05	1.60973e-05	0.000133463	3.41211e-05	3.67739e-05	3.72381e-05	0	1.37043e-05	2.91036e-05	9.40108e-05	18	0.000966053	0.00391969
Desemzia genus	genus	0.0119587	0	5.06573e-05	0.000190767	0	0.00155271	1.39644e-05	4.29588e-05	0	0.000114797	8.50456e-05	8.04864e-06	0.000365	0	0.0028463	0.000148952	0	0	3.88048e-05	0.00159371	14	0.000950521	0.00269709
Pseudomonadaceae family	family	5.26815e-05	0	5.06573e-05	0.00133537	0.00106772	0.0107015	4.18933e-05	9.20545e-05	2.65048e-05	0.000860978	3.40182e-05	7.78035e-05	0.000494419	7.50664e-05	0.000301546	0.000767105	0.00105166	0.000137043	0.000194024	0.000429764	19	0.000889592	0.002347
Ornithinimicrobium genus	genus	0.000526815	0	0.000430587	0.0040061	0.000355908	2.2834e-05	0.000181538	9.81914e-05	1.59029e-05	0	0.000119064	2.68288e-05	0.00392704	0.000655125	0.000132386	0.000744762	1.61793e-05	0.000829108	0.000882809	0.00375745	18	0.000836431	0.00135166
Actinobacteria class	class	0.000790222	0.00917431	7.59859e-05	0.00267074	0.000101688	6.8502e-05	0.000307218	0.000263889	0.000100718	8.60978e-06	8.50456e-05	0.000150241	0.000202216	0.000109187	0.000389803	2.97905e-05	2.15724e-05	4.11128e-05	2.91036e-05	0.000274571	20	0.000744726	0.00206909
Truepera genus	genus	0.000790222	0	0.000151972	0.00152614	0.00025422	3.80567e-05	0.000363075	0.000208657	5.30096e-06	8.60978e-06	0.000153082	0.000254873	0.00680154	0.000477695	8.09026e-05	0.000513886	8.62897e-05	0.000387145	0.000378347	0.00233833	19	0.000740917	0.00153649
Chloroflexi phylum	phylum	0.00036877	0	0.000810516	0.0011446	0.00116941	0.00140049	0.000928635	0.00111079	0.00132524	0.0010877	0.00115662	0.00092291	0.000236593	0.000272969	0.000272127	0.000171295	0.000248083	0.000178155	0.000135817	0.000446178	19	0.000669345	0.000472467
Planifilum genus	genus	0	0.00917431	5.06573e-05	0.000190767	5.0844e-05	0.000121781	6.98222e-06	1.84109e-05	2.12038e-05	5.73985e-06	0	2.95117e-05	0.00012133	4.77695e-05	0.000625156	7.44762e-06	0	2.05564e-05	7.76096e-05	7.31195e-05	17	0.00053216	0.00203886
Sphaerobacter genus	genus	0.000948267	0	5.06573e-05	0.00324304	0.000305064	9.89474e-05	0.000202484	0.000251616	3.18058e-05	1.43496e-05	0.000102055	5.63404e-05	0.00151662	0.000225199	0.00102231	0.0003128	1.07862e-05	0.000256955	0.000261932	0.00134898	19	0.000513011	0.000788929
Jeotgalicoccus genus	genus	0.000737541	0	0.000227958	0.0011446	0	0	0.000370057	0.000288437	5.30096e-06	5.73985e-06	0.000340182	0.000118047	0.00195139	0.000116012	0.000279482	0.00358231	5.3931e-05	0.000143895	0.00032014	0.000476023	17	0.000508052	0.000863855
Tepidimicrobium genus	genus	0	0.00917431	2.53286e-05	0.000381534	0	7.61133e-06	0	1.22739e-05	1.06019e-05	0	0	0	8.6953e-05	1.36484e-05	0.000235353	0	0	0	0	2.98447e-06	10	0.00049753	0.00204459
Salinicoccus genus	genus	0.000263407	0	0.000151972	0.000190767	5.0844e-05	7.61133e-06	0.000118698	9.81914e-05	1.59029e-05	0	0.000136073	0.000101949	0.00125475	0.00025932	0.000176515	0.00582404	0.000221117	8.90777e-05	6.79084e-05	0.000298447	18	0.00046633	0.00128918
Rhodospirillaceae family	family	0.000737541	0	5.06573e-05	0	0.00025422	1.52227e-05	0.00018852	0.000214794	0.000344563	8.32279e-05	0.000544292	0.000340726	0.00328804	0.000245672	7.35478e-05	0.000573467	0.000124041	0.00040085	0.000329841	0.000316354	18	0.000406279	0.000707872
Alphaproteobacteria class	class	0.000158044	0	0.000151972	0.0011446	0.000813504	4.5668e-05	0.000328164	0.000472546	0.0005513	0.000513717	0.000221119	0.000469504	0.000313435	0.000211551	8.82574e-05	0.000260667	0.00039909	0.000407702	0.000261932	0.000173099	19	0.000349294	0.000270758
Moraxellaceae family	family	0.00152776	0	2.53286e-05	0	0	2.2834e-05	0.000167573	0.000128876	2.12038e-05	0.000100447	3.40182e-05	2.95117e-05	0.000977716	3.41211e-05	0.00281688	0.000148952	1.07862e-05	3.08346e-05	8.73108e-05	0.000141762	17	0.000315296	0.000701395
Guggenheimella genus	genus	0.000895585	0	0.000582559	0	0	4.5668e-05	0.000111715	7.97805e-05	5.30096e-06	8.60978e-06	0.000340182	0.00023341	0.00185028	0.000232023	5.14835e-05	0.000484096	2.15724e-05	8.56516e-05	0.000116414	0.000619277	17	0.00028818	0.000446681
Bacillales order	order	0.000421452	0	0.000101315	0.000572301	5.0844e-05	0.000616518	0.000132662	0.000177972	0.00011132	8.60978e-05	6.80365e-05	7.78035e-05	0.000302313	0.000156957	0.00106644	0.000119162	5.3931e-06	3.42607e-05	8.73108e-05	0.00022682	19	0.000220749	0.00026468
Salinimicrobium genus	genus	0	0	0	0	0	0	6.98222e-06	1.22739e-05	5.30096e-06	0	8.50456e-05	9.12179e-05	0.00273194	0.00025932	7.35478e-06	0.000685181	1.07862e-05	1.37043e-05	3.88048e-05	0.000246219	13	0.000209707	0.000615543
Pseudoxanthomonas genus	genus	0	0	0	0.00305227	0.000406752	1.52227e-05	1.39644e-05	2.45479e-05	5.30096e-06	1.72196e-05	1.70091e-05	2.68288e-05	0.00016784	0.000122836	7.35478e-06	3.72381e-05	1.61793e-05	2.05564e-05	3.88048e-05	8.35651e-05	17	0.000203674	0.000677005
Chitinophagaceae family	family	0.000158044	0	0	0.00267074	0.000101688	7.61133e-06	3.49111e-05	6.75066e-05	2.65048e-05	0.000436229	3.40182e-05	3.75603e-05	0.000119308	3.41211e-05	7.35478e-06	4.46857e-05	1.61793e-05	5.82431e-05	6.79084e-05	0.00012684	18	0.000202473	0.000588909
Caryophanon genus	genus	0	0	0	0	0.000101688	7.61133e-06	4.18933e-05	4.29588e-05	2.12038e-05	0.00285271	1.70091e-05	2.41459e-05	4.44876e-05	1.36484e-05	1.47096e-05	0	1.07862e-05	2.39825e-05	7.76096e-05	2.5368e-05	15	0.00016599	0.000632952
Roseiflexus genus	genus	0	0	0	0.00267074	0	1.52227e-05	0.000146627	0.000159561	0	0	1.70091e-05	0	2.4266e-05	0	0	0	0	0	0	0.000144747	7	0.000158908	0.000593687
Steroidobacter genus	genus	0	0	2.53286e-05	0	0	7.61133e-06	3.49111e-05	7.97805e-05	5.30096e-06	0.00278383	0	0	4.54987e-05	2.72969e-05	0	7.44762e-06	0	1.71303e-05	9.7012e-06	8.80418e-05	12	0.000156594	0.000618938
Ohtaekwangia genus	genus	0	0	0	0.0022892	0	1.52227e-05	0.000104733	5.52327e-05	0	0	0	0	3.53879e-05	1.36484e-05	0	0	0	2.74085e-05	0	9.5503e-05	8	0.000131817	0.000508791
Bacillaceae 2 family	family	0.000474133	0	0.000253286	0	0	0.00011417	5.58577e-05	3.68218e-05	1.06019e-05	2.00895e-05	0.000629337	2.41459e-05	0.000123352	0.000109187	0.000411868	5.9581e-05	5.3931e-06	2.74085e-05	7.76096e-05	0.000138778	17	0.000128581	0.000177609
Verrucomicrobium genus	genus	0.00179117	0	0	0.000572301	0	0	0	0	0	0	0	5.36576e-06	6.97646e-05	0	0	0	5.3931e-06	1.71303e-05	3.88048e-05	3.73059e-05	8	0.000126862	0.000411803
Flavitalea genus	genus	0	0	0	0.0022892	0.000152532	0	0	0	0	0	0	0	8.08865e-06	0	0	3.72381e-05	0	6.85213e-06	0	8.95341e-06	6	0.000125143	0.000510525
Gp6 genus	genus	0.000105363	0	7.59859e-05	0.000953834	0.000203376	6.08907e-05	6.98222e-05	9.20545e-05	2.12038e-05	2.86993e-06	0.000153082	0.000284385	6.36981e-05	6.82422e-05	2.94191e-05	0	5.3931e-06	3.42607e-05	2.91036e-05	0.000182053	18	0.000121752	0.000210033
Cellvibrio genus	genus	0	0	0	0.0011446	0	0	2.79289e-05	5.52327e-05	0	2.86993e-06	0	5.36576e-06	0.000335679	1.36484e-05	0	8.93715e-05	0	4.79649e-05	0.000106713	0.000110425	11	9.699e-05	0.0002588
Cytophagaceae family	family	0	0	0	0.00152614	0	4.5668e-05	0	1.84109e-05	5.30096e-06	2.86993e-06	1.70091e-05	1.07315e-05	6.26871e-05	2.72969e-05	7.35478e-06	3.72381e-05	1.07862e-05	3.42607e-05	8.73108e-05	2.98447e-05	15	9.61452e-05	0.000337405
Ureibacillus genus	genus	0.000158044	0	0	0.000572301	0.00025422	0.000129393	3.49111e-05	7.97805e-05	4.77087e-05	1.14797e-05	3.40182e-05	2.1463e-05	3.53879e-05	6.14179e-05	0.000220643	0	5.3931e-06	1.02782e-05	2.91036e-05	0.000165638	17	9.35591e-05	0.000136217
Bacillaceae 1 family	family	0.000105363	0	7.59859e-05	0.000190767	0.000101688	0.000266397	6.98222e-05	4.29588e-05	2.12038e-05	5.73985e-06	1.70091e-05	2.1463e-05	8.99862e-05	0.000116012	0.000455996	0	5.3931e-06	2.39825e-05	5.82072e-05	0.000119379	18	8.93677e-05	0.00011015
Oceanobacillus genus	genus	0.000105363	0	0.000126643	0	0	3.04453e-05	5.58577e-05	5.52327e-05	2.12038e-05	1.14797e-05	6.80365e-05	8.04864e-06	0.000200194	0.00017743	0.000522189	8.19239e-05	2.15724e-05	1.02782e-05	1.94024e-05	3.13369e-05	17	7.73319e-05	0.000119822
Gp4 genus	genus	5.26815e-05	0	0	0.000953834	0.000101688	0	1.39644e-05	4.29588e-05	0	0	3.40182e-05	5.36576e-06	5.76316e-05	6.82422e-06	1.47096e-05	7.44762e-06	5.3931e-06	2.05564e-05	4.8506e-05	0.000134301	15	7.4994e-05	0.00021003
Micromonosporaceae family	family	0.000263407	0	0	0.000190767	5.0844e-05	6.08907e-05	2.09466e-05	0.000116602	2.12038e-05	1.14797e-05	6.80365e-05	2.68288e-05	0.000102119	3.41211e-05	0.000213289	2.23429e-05	5.3931e-06	2.05564e-05	5.82072e-05	0.000125348	18	7.06191e-05	7.58904e-05
Thermoactinomyces genus	genus	0.000105363	0	0.000126643	0	0	1.52227e-05	6.98222e-06	1.22739e-05	0	5.73985e-06	0.000119064	7.51206e-05	6.77425e-05	0.000150133	0.000455996	2.23429e-05	0	1.37043e-05	4.8506e-05	7.90884e-05	15	6.51961e-05	0.00010432
Niabella genus	genus	0	0	0	0.000953834	0.000152532	0	6.98222e-06	0	0	0	0	0	6.06649e-06	6.82422e-06	0	0	0	6.85213e-06	0	1.79068e-05	7	5.75499e-05	0.000213656
Garciella genus	genus	5.26815e-05	0	7.59859e-05	0	0	7.61133e-06	2.79289e-05	3.06848e-05	0	5.73985e-06	1.70091e-05	3.21945e-05	0.000220416	3.41211e-05	3.67739e-05	2.97905e-05	1.07862e-05	3.42607e-06	0	1.49223e-05	15	3.00036e-05	4.92155e-05
Thermopolyspora genus	genus	0	0	0	0.000190767	0	0.00011417	1.39644e-05	6.13696e-06	5.30096e-06	5.73985e-06	3.40182e-05	0	1.2133e-05	0	0.000139741	0	0	6.85213e-06	1.94024e-05	3.58136e-05	12	2.9202e-05	5.39021e-05
Vitellibacter genus	genus	0	0	5.06573e-05	0	0	0	2.09466e-05	2.45479e-05	0	5.73985e-06	1.70091e-05	2.1463e-05	0.000220416	4.09453e-05	0	2.97905e-05	5.3931e-06	3.42607e-06	9.7012e-06	9.69952e-05	13	2.73515e-05	5.13596e-05
Sandarakinorhabdus genus	genus	0	0	0	0.000381534	0	0	0	6.13696e-06	0	0	0	0	1.81995e-05	0	0	0	0	0	0	7.16273e-05	4	2.38749e-05	8.57374e-05
Thermomonospora genus	genus	0	0	0	0	5.0844e-05	5.32793e-05	2.09466e-05	8.59175e-05	1.06019e-05	2.86993e-06	5.10274e-05	2.68288e-06	1.01108e-05	0	8.82574e-05	0	0	2.05564e-05	9.7012e-06	3.87981e-05	13	2.22797e-05	2.89845e-05
Thermoanaerobacteraceae family	family	0	0	2.53286e-05	0	0	1.52227e-05	5.58577e-05	3.68218e-05	8.48154e-05	8.60978e-06	5.10274e-05	2.41459e-05	9.09973e-06	4.09453e-05	7.35478e-06	0	1.07862e-05	1.37043e-05	9.7012e-06	5.96894e-06	15	1.99695e-05	2.3028e-05
Gracilibacillus genus	genus	0	0	0	0	0	2.2834e-05	6.98222e-06	0	1.06019e-05	8.60978e-06	3.40182e-05	1.07315e-05	4.9543e-05	3.41211e-05	5.14835e-05	0.00012661	2.69655e-05	0	0	7.46117e-06	12	1.94981e-05	3.03555e-05
Virgibacillus genus	genus	0	0	7.59859e-05	0	0	7.61133e-06	6.98222e-06	0	0	0	6.80365e-05	5.36576e-06	3.43768e-05	2.04726e-05	0.000110322	2.23429e-05	5.3931e-06	3.42607e-06	9.7012e-06	1.04456e-05	13	1.90231e-05	3.06214e-05
Alkalitalea genus	genus	5.26815e-05	0	0	0	0	2.2834e-05	4.18933e-05	1.84109e-05	2.65048e-05	2.00895e-05	1.70091e-05	1.07315e-05	4.9543e-05	2.72969e-05	7.35478e-06	2.23429e-05	1.61793e-05	1.37043e-05	9.7012e-06	1.64146e-05	16	1.86346e-05	1.5428e-05
Thermobispora genus	genus	0	0	0	0	0.000101688	6.8502e-05	1.39644e-05	2.45479e-05	2.12038e-05	2.86993e-06	1.70091e-05	0	4.04433e-06	4.09453e-05	3.67739e-05	0	0	3.42607e-06	9.7012e-06	1.49223e-05	13	1.79799e-05	2.66418e-05
Cerasibacillus genus	genus	0	0	0	0	0	7.61133e-06	0	0	5.30096e-06	5.73985e-06	1.70091e-05	0	2.4266e-05	6.82422e-06	5.14835e-05	0	0	3.42607e-06	2.91036e-05	0	9	7.53823e-06	1.34095e-05
Piscibacillus genus	genus	0	0	0	0	0	0	0	0	0	0	0	0	0	0	7.35478e-06	0	5.3931e-06	0	0	0	2	6.37394e-07	1.9875e-06
Rhodothermus genus	genus	0	0	0	0	0	0	0	0	0	0	0	0	0	0	0	0	0	0	0	0	0	0	0
Thermus genus	genus	0	0	0	0	0	0	0	0	0	0	0	0	0	0	0	0	0	0	0	0	0	0	0
